# Supplementary material for: A Case Study Demonstrates That the Litter of the Rare Species Cinnamomum migao Composed of Different Tissues Can Affect the Chemical Properties and Microbial Community Diversity in Topsoil
Source: Microorganisms. 2022 May 30;10(6):1125. doi: 10.3390/microorganisms10061125 (PMC9231042; doi:10.3390/microorganisms10061125)
Supplement: Supplementary file 1 [file microorganisms-10-01125-s001.zip]

Archive with 1 entries (1 files):
- microorganisms-1723222-supplementary.pdf
